# Supplementary material for: Intelligibility of audiovisual sentences drives multivoxel response patterns in human superior temporal cortex
Source: Neuroimage. Author manuscript; Available in PMC 2022 Feb 15. (PMC8819942; doi:10.1016/j.neuroimage.2021.118796)
Supplement: 1 [file NIHMS1774992-supplement-1.xlsx]

## Sheet: Table 1 (Perceptual)
Supplementary Table 1: Perceptual Data
R command line in italics, results in plain text.
lme_dnv_pcorr = lmer(p_corr ~ noise * modality + (1|sub_num),data=dnv)
summary(lme_dnv_pcorr)
Linear mixed model fit by REML. t-tests use Satterthwaite's method ['lmerModLmerTest']
Formula: p_corr ~ noise * modality + (1 | sub_num)
Data: dnv
REML criterion at convergence: 737.1
Scaled residuals:
Min 1Q Median 3Q Max
-2.56803 -0.28995 0.06533 0.64759 2.37987
Random effects:
Groups Name Variance Std.Dev.
sub_num (Intercept) 22.57 4.751
Residual 306.38 17.504
Number of obs: 88, groups: sub_num, 22
Fixed effects:
Estimate Std. Error df t value Pr(>|t|)
(Intercept) 84.091 3.867 82.830 21.747 < 2e-16 ***
noisenoisy -30.966 5.278 63.000 -5.867 1.78e-07 ***
modalityAV 15.057 5.278 63.000 2.853 0.00585 **
noisenoisy:modalityAV 11.790 7.464 63.000 1.580 0.11920
---
Signif. codes: 0 ‘***’ 0.001 ‘**’ 0.01 ‘*’ 0.05 ‘.’ 0.1 ‘ ’ 1
Correlation of Fixed Effects:
(Intr) nosnsy mdltAV
noisenoisy -0.682
modalityAV -0.682 0.500
nsnsy:mdlAV 0.483 -0.707 -0.707
Anova(lme_dnv_pcorr)
Analysis of Deviance Table (Type II Wald chisquare tests)
Response: p_corr
Chisq Df Pr(>Chisq)
noise 45.1339 1 1.840e-11 ***
modality 31.5208 1 1.973e-08 ***
noise:modality 2.4952 1 0.1142
---
Signif. codes: 0 ‘***’ 0.001 ‘**’ 0.01 ‘*’ 0.05 ‘.’ 0.1 ‘ ’ 1

## Sheet: Table 2 (Multivariate)
Supplementary Table 2: Multivariate BOLD fMRI Data
Mean Value Across Hemispheres of Pairwise Correlations Between Sentence Types
	A	V	AV	AnY	AnN	AnVY	AnVN
A	1	-0.59	0.18	0.33	0.11	-0.01	-0.35
V	-0.59	1	-0.08	-0.51	-0.29	-0.11	0.02
AV	0.18	-0.08	1	-0.31	-0.44	0.45	-0.28
AnY	0.33	-0.51	-0.31	1	0.43	-0.15	-0.33
AnN	0.11	-0.29	-0.44	0.43	1	-0.33	-0.22
AnVY	-0.01	-0.11	0.45	-0.15	-0.33	1	-0.25
AnVN	-0.35	0.02	-0.28	-0.33	-0.22	-0.25	1
Standard Error Across Hemispheres of Pairwise Correlations Between Sentence Types
	A	V	AV	AnY	AnN	AnVY	AnVN
A	0	0.039	0.055	0.047	0.054	0.057	0.043
V	0.039	0	0.063	0.044	0.055	0.064	0.054
AV	0.055	0.063	0	0.055	0.053	0.048	0.045
AnY	0.047	0.044	0.055	0	0.046	0.064	0.043
AnN	0.054	0.055	0.053	0.046	0	0.057	0.049
AnVY	0.057	0.064	0.048	0.064	0.057	0	0.058
AnVN	0.043	0.054	0.045	0.043	0.049	0.058	0
lme.2x2 <- lmer(Fz ~ intell*modality*h + (1|sn), data=data_2x2)
Anova(lme.2x2)
Analysis of Deviance Table (Type II Wald chisquare tests)
Response: Fz
Chisq Df Pr(>Chisq)
intell 102.3458 1 < 2.2e-16 ***
modality 7.5138 1 0.006123 **
h 0.4231 1 0.515382
intell:modality 28.1122 1 1.145e-07 ***
intell:h 1.1508 1 0.283382
modality:h 0.4788 1 0.488989
intell:modality:h 0.2590 1 0.610797
---
Signif. codes: 0 ‘***’ 0.001 ‘**’ 0.01 ‘*’ 0.05 ‘.’ 0.1 ‘ ’ 1
summary(lme.2x2)
Linear mixed model fit by REML. t-tests use Satterthwaite's method ['lmerModLmerTest']
Formula: Fz ~ intell * modality * h + (1 | sn)
Data: data_2x2
REML criterion at convergence: 181.9
Scaled residuals:
Min 1Q Median 3Q Max
-2.9375 -0.6418 0.0465 0.6094 2.7875
Random effects:
Groups Name Variance Std.Dev.
sn (Intercept) 0.02033 0.1426
Residual 0.13866 0.3724
Number of obs: 172, groups: sn, 22
Fixed effects:
Estimate Std. Error df t value Pr(>|t|)
(Intercept) 0.14953 0.08692 148.92471 1.720 0.0874 .
intellY 0.30616 0.11491 143.01244 2.664 0.0086 **
modalityAV -0.52653 0.11491 143.01244 -4.582 9.95e-06 ***
hR -0.04438 0.11372 143.73567 -0.390 0.6969
intellY:modalityAV 0.66132 0.16251 143.01244 4.069 7.77e-05 ***
intellY:hR -0.06405 0.16066 143.01244 -0.399 0.6907
modalityAV:hR 0.13642 0.16066 143.01244 0.849 0.3972
intellY:modalityAV:hR -0.11563 0.22720 143.01244 -0.509 0.6116
---
Signif. codes: 0 ‘***’ 0.001 ‘**’ 0.01 ‘*’ 0.05 ‘.’ 0.1 ‘ ’ 1
Correlation of Fixed Effects:
(Intr) intllY mdltAV hR inY:AV intY:R mdAV:R
intellY -0.661
modalityAV -0.661 0.500
hR -0.671 0.505 0.505
intllY:mdAV 0.467 -0.707 -0.707 -0.357
intellY:hR 0.473 -0.715 -0.358 -0.706 0.506
modltyAV:hR 0.473 -0.358 -0.715 -0.706 0.506 0.500
intllY:AV:R -0.334 0.506 0.506 0.499 -0.715 -0.707 -0.707

## Sheet: Table 3 (Univariate)
Supplementary Table 3: Univariate BOLD fMRI Data
lme.b_2x2 <- lmer(b ~ intell*modality*h + (1|sn), data=beta_2x2)
Anova(lme.b_2x2)
Analysis of Deviance Table (Type II Wald chisquare tests)
Response: b
Chisq Df Pr(>Chisq)
intell 11.0221 1 0.0009003 ***
modality 49.9994 1 1.538e-12 ***
h 7.7985 1 0.0052290 **
intell:modality 0.4464 1 0.5040540
intell:h 1.0755 1 0.2997098
modality:h 0.1005 1 0.7512045
intell:modality:h 0.1101 1 0.7400576
---
Signif. codes: 0 ‘***’ 0.001 ‘**’ 0.01 ‘*’ 0.05 ‘.’ 0.1 ‘ ’ 1
summary(lme.b_2x2)
Linear mixed model fit by REML. t-tests use Satterthwaite's method ['lmerModLmerTest']
Formula: b ~ intell * modality * h + (1 | sn)
Data: beta_2x2
REML criterion at convergence: 44.1
Scaled residuals:
Min 1Q Median 3Q Max
-2.3655 -0.5057 0.0010 0.5713 4.2402
Random effects:
Groups Name Variance Std.Dev.
sn (Intercept) 0.03773 0.1942
Residual 0.05174 0.2275
Number of obs: 172, groups: sn, 22
Fixed effects:
Estimate Std. Error df t value Pr(>|t|)
(Intercept) 0.53714 0.06480 77.60100 8.289 2.68e-12 ***
intellY 0.14059 0.07020 143.21933 2.003 0.047093 *
modalityAV 0.24514 0.07020 143.21933 3.492 0.000637 ***
hR -0.03924 0.06955 143.58611 -0.564 0.573523
intellY:modalityAV 0.02279 0.09928 143.21933 0.230 0.818734											‘	’	1
intellY:hR -0.09499 0.09814 143.21933 -0.968 0.334720
modalityAV:hR -0.04503 0.09814 143.21933 -0.459 0.647080
intellY:modalityAV:hR 0.04605 0.13879 143.21933 0.332 0.740543
---
Signif. codes: 0 ‘***’ 0.001 ‘**’ 0.01 ‘*’ 0.05 ‘.’ 0.1 ‘ ’ 1
Correlation of Fixed Effects:
(Intr) intllY mdltAV hR inY:AV intY:R mdAV:R
intellY -0.542
modalityAV -0.542 0.500
hR -0.551 0.505 0.505
intllY:mdAV 0.383 -0.707 -0.707 -0.357
intellY:hR 0.387 -0.715 -0.358 -0.706 0.506
modltyAV:hR 0.387 -0.358 -0.715 -0.706 0.506 0.500
intllY:AV:R -0.274 0.506 0.506 0.499 -0.715 -0.707 -0.707
emmeans::emmeans(lme.b_2x2, pairwise ~ modality, lmer.df='satterthwaite')
$emmeans
modality emmean SE df lower.CL upper.CL
A 0.564 0.0482 27.9 0.465 0.663
AV 0.810 0.0482 27.9 0.711 0.908
Results are averaged over the levels of: intell, h
Degrees-of-freedom method: satterthwaite
Confidence level used: 0.95
$contrasts
contrast estimate SE df t.ratio p.value
A - AV -0.246 0.0347 143 -7.076 <.0001
Results are averaged over the levels of: intell, h
Degrees-of-freedom method: satterthwaite
lme.betas <- lmer(b ~ cond*h + (1|sn), data = beta_df)
summary(lme.betas)
Linear mixed model fit by REML. t-tests use Satterthwaite's method ['lmerModLmerTest']
Formula: b ~ cond * h + (1 | sn)
Data: beta_df
REML criterion at convergence: 3.5
Scaled residuals:
Min 1Q Median 3Q Max
-3.1840 -0.5544 -0.0546 0.6423 4.5996
Random effects:
Groups Name Variance Std.Dev.
sn (Intercept) 0.02664 0.1632
Residual 0.04334 0.2082
Number of obs: 301, groups: sn, 22
Fixed effects:
Estimate Std. Error df t value Pr(>|t|)
(Intercept) 0.749790 0.057318 106.243532 13.081 < 2e-16 ***
condAnN -0.214288 0.064245 266.123090 -3.335 0.000973 ***
condAnVN 0.030856 0.064245 266.123090 0.480 0.631420
condAnVY 0.194237 0.064245 266.123090 3.023 0.002744 **
condAnY -0.073700 0.064245 266.123090 -1.147 0.252342
condAV 0.147815 0.064245 266.123090 2.301 0.022176 *
condV -0.247010 0.064245 266.123090 -3.845 0.000151 ***
hR -0.121748 0.063596 266.423062 -1.914 0.056641 .
condAnN:hR 0.084154 0.089818 266.123090 0.937 0.349639
condAnVN:hR 0.039128 0.089818 266.123090 0.436 0.663455
condAnVY:hR -0.009816 0.089818 266.123090 -0.109 0.913059
condAnY:hR -0.010838 0.089818 266.123090 -0.121 0.904050
condAV:hR 0.048377 0.089818 266.123090 0.539 0.590605
condV:hR 0.156776 0.089818 266.123090 1.745 0.082054 .
---
Signif. codes: 0 ‘***’ 0.001 ‘**’ 0.01 ‘*’ 0.05 ‘.’ 0.1 ‘ ’ 1
Anova(lme.betas)
Analysis of Deviance Table (Type II Wald chisquare tests)
Response: b
Chisq Df Pr(>Chisq)
cond 130.5632 6 < 2.2e-16 ***
h 10.3043 1 0.001327 **
cond:h 5.5069 6 0.480617
---
Signif. codes: 0 ‘***’ 0.001 ‘**’ 0.01 ‘*’ 0.05 ‘.’ 0.1 ‘ ’ 1
emmeans::emmeans(lme.betas, pairwise ~ cond, lmer.df='satterthwaite')
$emmeans
cond emmean SE df lower.CL upper.CL
A 0.689 0.0471 54.7 0.594 0.783
AnN 0.517 0.0471 54.7 0.422 0.611
AnVN 0.739 0.0471 54.7 0.645 0.834
AnVY 0.878 0.0471 54.7 0.784 0.973
AnY 0.610 0.0471 54.7 0.515 0.704
AV 0.861 0.0471 54.7 0.766 0.955
V 0.520 0.0471 54.7 0.426 0.615
Results are averaged over the levels of: h
Degrees-of-freedom method: satterthwaite
Confidence level used: 0.95
$contrasts
contrast estimate SE df t.ratio p.value
A - AnN 0.17221 0.0449 266 3.835 0.0030
A - AnVN -0.05042 0.0449 266 -1.123 0.9207
A - AnVY -0.18933 0.0449 266 -4.216 0.0007
A - AnY 0.07912 0.0449 266 1.762 0.5751
A - AV -0.17200 0.0449 266 -3.830 0.0030
A - V 0.16862 0.0449 266 3.755 0.0040
AnN - AnVN -0.22263 0.0449 266 -4.957 <.0001
AnN - AnVY -0.36154 0.0449 266 -8.051 <.0001
AnN - AnY -0.09309 0.0449 266 -2.073 0.3719
AnN - AV -0.34421 0.0449 266 -7.665 <.0001
AnN - V -0.00359 0.0449 266 -0.080 1.0000
AnVN - AnVY -0.13891 0.0449 266 -3.093 0.0352
AnVN - AnY 0.12954 0.0449 266 2.884 0.0634
AnVN - AV -0.12158 0.0449 266 -2.707 0.1004
AnVN - V 0.21904 0.0449 266 4.877 <.0001
AnVY - AnY 0.26845 0.0449 266 5.978 <.0001
AnVY - AV 0.01733 0.0449 266 0.386 0.9997
AnVY - V 0.35795 0.0449 266 7.971 <.0001
AnY - AV -0.25112 0.0449 266 -5.592 <.0001
AnY - V 0.08950 0.0449 266 1.993 0.4215
AV - V 0.34063 0.0449 266 7.585 <.0001
summary(res$contrasts)
ph$p.value = format.pval(1 - (2*pt(ph$t.ratio, ph$df, lower.tail = TRUE)))
print.AsIs(ph)
contrast estimate SE df t.ratio p.value
1 A - AnN 0.172210847 0.04490881 266.1231 3.83467846 < 2e-16
2 A - AnVN -0.050419647 0.04490881 266.1231 -1.12271171 0.737428
3 A - AnVY -0.189329043 0.04490881 266.1231 -4.21585526 0.999966
4 A - AnY 0.079118484 0.04490881 266.1231 1.76175863 < 2e-16
5 A - AV -0.172003807 0.04490881 266.1231 -3.83006824 0.999840
6 A - V 0.168622398 0.04490881 266.1231 3.75477324 < 2e-16
7 AnN - AnVN -0.222630493 0.04490881 266.1231 -4.95739017 0.999999
8 AnN - AnVY -0.361539889 0.04490881 266.1231 -8.05053372 1.000000
9 AnN - AnY -0.093092363 0.04490881 266.1231 -2.07291983 0.960858
10 AnN - AV -0.344214653 0.04490881 266.1231 -7.66474670 1.000000
11 AnN - V -0.003588449 0.04490881 266.1231 -0.07990523 0.063627
12 AnVN - AnVY -0.138909396 0.04490881 266.1231 -3.09314355 0.997809
13 AnVN - AnY 0.129538130 0.04490881 266.1231 2.88447034 < 2e-16
14 AnVN - AV -0.121584160 0.04490881 266.1231 -2.70735653 0.992779
15 AnVN - V 0.219042045 0.04490881 266.1231 4.87748494 < 2e-16
16 AnVY - AnY 0.268447526 0.04490881 266.1231 5.97761389 < 2e-16
17 AnVY - AV 0.017325236 0.04490881 266.1231 0.38578702 < 2e-16
18 AnVY - V 0.357951441 0.04490881 266.1231 7.97062849 < 2e-16
19 AnY - AV -0.251122290 0.04490881 266.1231 -5.59182687 1.000000
20 AnY - V 0.089503914 0.04490881 266.1231 1.99301461 < 2e-16
21 AV - V 0.340626205 0.04490881 266.1231 7.58484148 < 2e-16
